# Supplementary material for: Bioactive properties of faveleira (Cnidoscolus quercifolius) seeds, oil and press cake obtained during oilseed processing
Source: PLoS One. 2017 Aug 28;12(8):e0183935. doi: 10.1371/journal.pone.0183935 (PMC5573269; doi:10.1371/journal.pone.0183935)
Supplement: S1 Dataset — (XLSX) [file pone.0183935.s001.xlsx]

## Sheet: Table 1
		Replicates			Mean	SD
	Acidity (% oleic acid)	0.74	0.77	0.82	0.78	0.04
	Peroxide values (meq/1000g)	1.20	1.00	1.20	1.13	0.12
	Moisture and volatile matter (%)	0.27	0.23	0.25	0.25	0.02
	Density (g/cm3)	0.9136	0.9137	0.9136	0.9136	0.0001
	Viscosity (Pa.s)	0.0547	0.0546	0.0544	0.0546	0.0002

## Sheet: Table 3
	MAS
		Replicates							Mean	SD
	DPPH radical scavenging activity (μM TE/g)	7.26	7.34	7.34					7.31	0.05
	Reducing power assay (mg AA/g)	13.76	13.76	13.49					13.67	0.15
	Total antioxidant capacity (mg AA/g)	1.29	1.87	1.49					1.55	0.29
	Superoxide radical scavenging assay (%)	24.66	21.95	18.97					21.86	2.85
	ORAC (μM TE/g)	20.54	23.32	26.23	24.15	25.96	23.93	22.95	23.87	1.92
	MAC
		Replicates							Mean	SD
	DPPH radical scavenging activity (μM TE/g)	8.34	8.50	8.10					8.31	0.20
	Reducing power assay (mg AA/g)	22.96	22.69	23.23					22.96	0.27
	Total antioxidant capacity (mg AA/g)	2.72	2.92	2.74					2.79	0.11
	Superoxide radical scavenging assay (%)	23.58	23.85	20.60					22.67	1.80
	ORAC (μM TE/g)	26.84	30.29	27.31	27.85	29.08	30.02	29.23	28.66	1.34

## Sheet: Table 4
	FO
		Replicates							Mean	SD
	DPPH radical scavenging activity (μM TE/g)	2.35	2.41	2.28					2.35	0.07
	Reducing power assay (mg AA/g)	0.11	0.11	0.11					0.11	0.00
	Total antioxidant capacity (mg AA/g)	0.04	0.03	0.04					0.04	0.00
	Superoxide radical scavenging assay (%)	23.42	18.69	18.24					20.12	2.87
	ORAC (μM TE/g)	1.43	1.46	1.46	1.80	1.85	1.87	1.89	1.68	0.22
	AFO
		Replicates							Mean	SD
	DPPH radical scavenging activity (μM TE/g)	1.92	1.89	2.01					1.94	0.06
	Reducing power assay (mg AA/g)	0.11	0.11	0.11					0.11	0.00
	Total antioxidant capacity (mg AA/g)	0.02	0.02	0.02					0.02	0.00
	Superoxide radical scavenging assay (%)	52.03	40.92	41.19					44.72	6.34
	ORAC (μM TE/g)	2.80	3.18	3.24	3.28	3.38	3.85	3.89	3.37	0.39
	MFO
		Replicates							Mean	SD
	DPPH radical scavenging activity (μM TE/g)	1.08	1.08	1.10					1.08	0.01
	Reducing power assay (mg AA/g)	1.60	1.62	1.56					1.59	0.03
	Total antioxidant capacity (mg AA/g)	0.09	0.09	0.08					0.08	0.00
	Superoxide radical scavenging assay (%)	10.14	12.16	16.89					13.06	3.47
	ORAC (μM TE/g)	1.34	1.25	1.37	1.10	1.12	1.34	1.01	1.22	0.14
